# Supplementary material for: Molecular Characterization and Expression Profiling of Nuclear Receptor Gene Families in Oriental Fruit Fly, Bactrocera Dorsalis (Hendel)
Source: Insects. 2020 Feb 16;11(2):126. doi: 10.3390/insects11020126 (PMC7074177; doi:10.3390/insects11020126)
Supplement: Supplementary file 1 [file insects-11-00126-s001.zip]

Archive with 6 entries (6 files):
- Table S1 Sequences from Drosophila melanogaster that were used to identify NR families in Bactrocera dorsalis.doc
- Table S2 Sequences of 90 insect nuclear receptor (NR) proteins from five different species for the phylogenetic analysis.doc
- Table S3 List of specific primers for qRT-PCR NR.doc
- Table S4 The mean, SE and significances of developmental mRNA expression profiles of 19 B. dorsalis NR genes (excluding BdHR83 and BdDSF).xlsx
- Table S5 The mean, SE and significances of tissue-specific expression of 19 B. dorsalis NR genes (excluding BdHR83 and BdDSF) from 4-day-old adults.xlsx
- Table S6 The mean, SE and significances of tissue-specific expression of 19 B. dorsalis NR genes (excluding BdHR83 and BdDSF) from third instar larvae.xlsx
