# Supplementary material for: Molecular Characterization and Expression Profiling of Nuclear Receptor Gene Families in Oriental Fruit Fly, Bactrocera Dorsalis (Hendel)
Source: Insects. 2020 Feb 16;11(2):126. doi: 10.3390/insects11020126 (PMC7074177; doi:10.3390/insects11020126)
Supplement: Supplementary file 1 [file insects-11-00126-s001.zip › Table S4 The mean, SE and significances of developmental mRNA expression profiles of 19 B. dorsalis NR genes (excluding BdHR83 and BdDSF).xlsx]

## Sheet: 1
Table S4 The mean, SE and significances of developmental mRNA expression profiles of 19 B. dorsalis NR genes (excluding BdHR83 and BdDSF).
gene	E	L1	L3	L5	L7	L9	P1	P3	P5	P7	P9	F A1	F A3	F A5	F A7	F A9	M A1	M A3	M A5	M A7	M A9
BdE75	14.2202±4.5348d	0.4834±0.0738a	0.4941±0.147a	0.5239±0.1304a	1.0803±0.4354a	0.7396±0.296a	0.7127±0.1262a	0.4794±0.0282a	1.8317±0.2305abc	0.8456±0.1817a	0.5732±0.1592a	0.4902±0.109a	1.1616±0.3604a	1.5165±0.3793ab	7.1985±1.1829bc	7.601±3.1916c	0.6839±0.1674a	0.6459±0.1081a	0.7062±0.1879a	1.2334±0.3383a	1.432±0.716ab
BdE78	0.0651±0.0217a	0.6192±0.0784a	0.5691±0.0666a	0.0633±0.0136a	0.1605±0.062a	0.4653±0.1401a	4.5637±0.6094a	8.4563±0.8908a	93.5593±17.9154b	9.0632±1.4412a	5.3343±2.8283a	1.0839±0.3708a	1.0127±0.2872a	0.6576±0.1287a	0.5158±0.1328a	0.5498±0.2272a	1.4219±0.3709a	0.8624±0.0807a	0.6191±0.1507a	1.8426±0.6512a	1.3452±0.6726a
BdECR	0.1871±0.0436a	0.1625±0.0373a	0.2373±0.0592a	0.6545±0.1795a	0.0718±0.0275a	0.3461±0.07a	11.9862±3.5852c	9.4445±0.9153bc	10.6738±2.375bc	5.1948±1.9639ab	5.3018±1.7041ab	0.944±0.3601a	0.4923±0.0782a	0.5487±0.1636a	0.4309±0.1014a	0.4469±0.1456a	1.6227±0.4397a	0.9075±0.132a	1.05±0.2531a	1.1231±0.405a	3.1074±1.5537a
BdFTZ-F1	1.2337±0.0738ab	0.2495±0.0102a	0.3208±0.0569a	0.2642±0.0288a	0.94±0.1054ab	1.2724±0.151ab	0.5026±0.036ab	0.3426±0.0367a	0.4429±0.108ab	0.4127±0.0518a	0.5532±0.0988ab	1.2738±0.4365ab	0.7596±0.4362ab	1.8328±0.4283abc	3.3829±0.164bc	2.4044±0.2101abc	2.0379±0.0843abc	2.2181±0.1459abc	2.4044±0.0593abc	3.0653±0.519abc	4.4425±2.2213c
BdHNF4	0.3191±0.1483a	0.5639±0.0832a	0.3987±0.0514a	0.274±0.042a	3.6409±1.2863a	4.2304±1.1986bc	1.7345±0.2318ab	2.4337±0.2725abc	3.4238±0.5abc	1.8853±0.7633abc	5.3418±2.0649c	0.6908±0.1737ab	0.5972±0.1899a	0.7893±0.2512ab	1.5914±0.4099ab	1.0025±0.3193ab	1.106±0.2425ab	0.5378±0.0633a	0.3599±0.1056a	1.2033±0.3472ab	0.683±0.3415ab
BdHR38	1.6986±0.3599ab	0.3734±0.0119a	1.4402±0.1702ab	0.6645±0.1245a	0.6292±0.1194a	0.6735±0.0933a	0.2657±0.0368a	0.1838±0.059a	0.1786±0.0854a	1.0421±0.0864ab	4.1589±0.4892d	3.9059±1.3135cd	1.5371±0.3849ab	0.9639±0.1255a	2.1855±0.3163abcd	3.2484±0.6456bcd	1.5566±0.3071ab	1.3577±0.1787ab	0.9807±0.1592a	1.3154±0.3248ab	1.1015±0.5508abc
BdHR39	1.149±0.7468ab	0.3519±0.0568a	0.3444±0.1942a	0.5057±0.1169a	1.3498±0.4028a	1.6713±0.4863ab	0.5925±0.0557a	1.1184±0.3184ab	2.1088±0.312ab	1.0213±0.3031ab	1.2922±0.3927ab	0.4019±0.0868a	1.6639±1.1019ab	3.1924±0.9921ab	4.3115±1.6555b	1.688±0.7498ab	1.2943±0.4135ab	0.7501±0.112ab	2.0825±0.6681ab	2.8289±0.8083ab	1.9486±0.9743ab
BdHR4	0.1474±0.0452a	0.3454±0.114a	3.5887±1.6792a	0.0525±0.0021a	0.056±0.0028a	0.2458±0.0502a	13.9916±2.8026a	1.9738±0.3188a	54.3236±12.017b	49.1535±17.038b	9.7673±0.6345a	0.5733±0.062a	0.4595±0.0948a	0.936±0.4065a	2.9645±0.4186a	0.7061±0.1808a	0.6574±0.0491a	0.2779±0.0402a	0.2462±0.0134a	0.2343±0.0405a	0.4051±0.2026a
BdHR78	0.067±0.0118a	0.6618±0.0955ab	0.0734±0.0176a	0.0663±0.011a	0.2218±0.052a	0.5169±0.0766ab	1.6248±0.2878abc	2.1924±0.1244abc	7.5169±1.0518d	3.7529±0.4769abcd	4.2572±1.5614bcd	1.5981±0.4153abc	0.5263±0.1073ab	0.9736±0.1248ab	0.9713±0.1992ab	0.8525±0.2331ab	2.7701±0.3784abc	1.5257±0.2053abc	1.9272±0.2024abc	3.2711±1.1447abc	4.5458±2.2729cd
BdHR96	0.2138±0.0832a	0.452±0.0474ab	0.3246±0.0267ab	0.4523±0.0796ab	0.6607±0.0295abc	0.907±0.1903abc	1.7281±0.2484abc	2.5199±0.1878bc	2.3315±0.2735abc	1.3474±0.3817abc	2.7664±1.0753c	1.6337±0.5875abc	0.7137±0.1436abc	1.0167±0.204abc	1.894±0.2082abc	2.1019±0.8369abc	0.8997±0.1509abc	0.9856±0.181abc	0.7402±0.2038abc	1.1474±0.2884abc	1.8358±0.9179abc
BdSVP	0.1192±0.0095a	0.1792±0.0392a	2.0973±0.1967a	0.0635±0.0202a	0.041±0.0067a	0.2033±0.0429a	6.1352±0.6292a	5.5957±0.9799a	123.956±21.6729b	13.7817±1.4049a	10.3813±6.034a	5.959±1.4395a	3.721±1.1783a	0.8533±0.3503a	1.0637±0.11a	0.6934±0.21a	3.4777±0.7713a	0.8545±0.3749a	0.2808±0.0771a	0.2347±0.0829a	0.1113±0.0556a
BdTLL	0.3744±0.0483a	3.4697±0.3427a	0.2576±0.0656a	0.3754±0.1277a	0.4847±0.1047a	1.069±0.1817a	0.575±0.0356a	0.6287±0.171a	2.6802±0.3841a	0.8737±0.213a	3.0214±2.1442a	1.2082±0.6697a	1.3564±0.548a	0.3697±0.1221a	0.4915±0.0609a	1.4259±0.6261a	2.8361±0.3159a	1.1295±0.1726a	1.1446±0.2895a	2.3219±0.3461a	2.6834±1.3417a
BdUSP	3.4616±0.811ab	0.356±0.0426a	0.4113±0.0541a	0.7339±0.0333a	0.8705±0.2385a	0.7067±0.1037a	0.3526±0.0788a	0.2328±0.0453a	0.4688±0.119a	0.2273±0.0164a	0.2215±0.0493a	1.3199±0.4315a	2.0372±0.5936ab	3.1429±1.0806ab	8.3042±1.8871b	14.1575±3.9494c	1.0498±0.2291a	1.0101±0.2101a	1.4263±0.3069a	1.1754±0.1049a	2.3009±1.1504ab
BdEGON	10.877±6.6704cd	0.7275±0.0762ab	0.5373±0.0292ab	0.362±0.0409ab	0.892±0.2739ab	0.6588±0.1751ab	0.2446±0.0541a	0.1292±0.0376a	0.4744±0.0715ab	0.189±0.0549a	0.5378±0.2904ab	0.8104±0.1775ab	1.3267±0.4488ab	3.6536±1.3931abc	13.5124±3.8315d	8.9771±2.9208bcd	1.9303±0.3039ab	1.3521±0.3738ab	1.5653±0.5632ab	3.077±0.968abc	2.5181±1.259ab
BdERR	3.7988±0.4367c	0.8056±0.1327ab	0.1921±0.0418a	0.0724±0.013a	0.1951±0.023a	0.4808±0.087ab	1.4448±0.24ab	1.967±0.2306abc	2.5684±0.6835bc	1.9719±0.5036abc	0.7635±0.2291ab	1.2339±0.2128ab	1.723±0.3922abc	0.7876±0.1039ab	0.503±0.097ab	0.2511±0.03a	1.7481±0.2938abc	1.5664±0.1062abc	1.2678±0.1682ab	1.8239±0.234abc	3.0554±1.5277bc
BdHR3	0.0263±0.0104a	0.4114±0.0553a	0.2857±0.0343a	0.2366±0.0434a	0.3386±0.0758a	0.8744±0.1402a	1.5447±0.4006ab	1.5421±0.4728ab	2.5244±1.0474ab	1.2391±0.0995a	0.5091±0.2808a	2.0189±0.5493ab	2.8743±1.0066ab	0.9942±0.0607a	1.2419±0.3629a	0.7553±0.1356a	2.5206±0.285ab	2.1686±0.2671ab	1.1707±0.1006a	3.0003±0.4088a	5.3634±2.6817a
BdHR51	0.0477±0.0435a	0.5311±0.0997ab	0.3459±0.0511ab	0.7647±0.227ab	0.7588±0.1408ab	1.7167±0.3678ab	1.5427±0.1959ab	1.6576±0.125ab	2.6889±0.5502b	1.162±0.2337ab	1.5264±0.7546ab	1.9891±0.6931ab	2.0174±0.3424ab	1.4896±0.2603ab	0.8055±0.0729ab	1.5554±0.7595ab	2.2866±0.999ab	1.3847±0.1447ab	0.968±0.1307ab	2.4923±0.1647ab	1.9556±0.9778ab
BdKNI	356.9109±110.7823b	0.4791±0.0441a	0.0675±0.0438a	0.1753±0.0392a	0.297±0.0599a	0.383±0.1013a	0.8296±0.1203a	0.208±0.0738a	1.033±0.7029a	0.1642±0.045a	1.5564±0.6025a	0.2969±0.1198a	0.6429±0.1768a	96.8139±34.614a	320.2894±71.1401b	414.1944±92.4545b	0.177±0.0615a	0.0621±0.0123a	0.1654±0.0297a	0.2181±0.046a	0.5301±0.265a
BdKNRL	2.9327±0.6144a	0.9618±0.1335ab	0.732±0.1441ab	0.8943±0.0624ab	1.3642±0.3907a	1.527±0.2239a	2.4339±0.1099a	1.6294±0.2708a	3.4635±0.6643a	1.0487±0.1908ab	2.2394±1.0796a	0.1787±0.1147ab	0.0012±0.0006a	0.8879±0.5519ab	5.8352±1.5442c	11.0574±2.3226d	1.4593±0.4371a	1.1152±0.1609ab	2.3081±0.4291a	1.3744±0.1018a	4.1898±2.0949bc
BdRPS	1.0032±0.0354	1.4984±0.0843	1.3944±0.0565	1.1061±0.0524	1.0043±0.0392	0.7198±0.0124	0.8803±0.026	0.6819±0.0046	0.8751±0.0217	0.8372±0.1135	1.5258±0.1852	0.8244±0.0705	0.8845±0.0178	1.0804±0.0233	1.2333±0.0436	1.3835±0.0364	0.8781±0.0629	0.8721±0.0217	1.0423±0.0963	1.018±0.0141	0.7397±0.3699
BdTUB	0.9993±0.0361	0.6739±0.0385	0.7196±0.03	0.91±0.0421	1.0001±0.0379	1.3905±0.0232	1.1391±0.0342	1.4666±0.0097	1.1449±0.0293	1.2361±0.1542	0.685±0.0815	1.2379±0.0977	1.132±0.0233	0.9269±0.0194	0.8139±0.0287	0.7243±0.0187	1.1562±0.0809	1.1487±0.0282	0.9843±0.0898	0.9829±0.0134	0.29±0.145
a. E, eggs; L1, L3, L5, L7, and L9, 1- to 9-day-old larva on odd days; P1, P3, P5, P7, and P9, 1- to 9-day-old pupae on odd days; F A1, A3, A5, A7, and A9, 1- to 9-day-old female adults on odd days; M A1, A3, A5, A7, A9, 1- to 9-day-old male adults on odd days.
b. Data represent four biological replicates with technical replicates and are illustrated as mean ± SEM. Different letters after the numbers indicate significant difference at P value < 0.05.
