# Supplementary material for: Molecular Characterization and Expression Profiling of Nuclear Receptor Gene Families in Oriental Fruit Fly, Bactrocera Dorsalis (Hendel)
Source: Insects. 2020 Feb 16;11(2):126. doi: 10.3390/insects11020126 (PMC7074177; doi:10.3390/insects11020126)
Supplement: Supplementary file 1 [file insects-11-00126-s001.zip › Table S5 The mean, SE and significances of tissue-specific expression of 19 B. dorsalis NR genes (excluding BdHR83 and BdDSF) from 4-day-old adults.xlsx]

## Sheet: 1
Table S5 The mean, SE and significances of tissue-specific expression of 19 B. dorsalis NR genes (excluding BdHR83 and BdDSF) from 4-day-old adults.
gene	F FB	F MG	F MT	OV	M FB	M MG	M MT	TE
BdE75	1.9976±0.3858a	0.6998±0.0661a	0.6243±0.1293a	8.5934±2.6933b	1.1717±0.2984a	0.9156±0.0587a	0.8415±0.079a	0.2712±0.0212a
BdE78	2.3622±0.9003ab	0.4548±0.0609a	0.6291±0.1437a	0.8054±0.1902a	1.7982±0.2227a	1.2452±0.8334a	0.8159±0.4813a	4.1051±0.315b
BdECR	1.1521±0.4632a	1.6822±0.5117a	3.401±1.9553a	0.4996±0.1374a	1.9841±0.888a	1.683±0.0722a	1.84±0.6305a	0.5093±0.1481a
BdFTZ-F1	1.1464±0.0578b	0.6274±0.0514ab	1.9065±0.1353c	0.6844±0.2173ab	1.0886±0.0928b	1.0575±0.1069b	2.7432±0.1928d	0.4035±0.017a
BdHNF4	1.4518±0.2473b	0.8375±0.1324ab	0.7723±0.1382ab	2.4865±0.3743c	0.9542±0.1241ab	0.9732±0.0549ab	0.5848±0.0515a	1.0038±0.0189ab
BdHR38	0.6855±0.1306ab	1.4534±0.1101bc	0.9267±0.0691ab	1.786±0.3111c	1.2233±0.2349bc	1.9152±0.1301c	0.9696±0.1095ab	0.3388±0.0267ab
BdHR39	1.0388±0.0916a	1.4223±0.1637ab	0.9912±0.1036a	1.0876±0.7748a	1.7927±0.262ab	2.7398±0.2571b	0.7295±0.0624a	0.3826±0.0298a
BdHR4	2.299±1.6586a	0.8338±0.2442a	0.9615±0.1871a	32.1284±11.4111b	1.1218±0.3269a	0.7239±0.1279a	0.8416±0.2139a	0.2129±0.0495a
BdHR78	0.7817±0.1288a	0.9254±0.0781a	0.7276±0.2557a	1.1666±0.3227a	2.7907±0.7618b	1.5619±0.178ab	0.7036±0.1319a	0.8969±0.0754a
BdHR96	0.7447±0.0952ab	1.3228±0.1019abc	1.535±0.095bc	1.3248±0.4531abc	0.5564±0.0909a	1.7907±0.2949c	1.212±0.0616abc	0.5469±0.0383a
BdSVP	1.0055±0.5384a	0.527±0.0752a	0.9664±0.1837a	7.2434±2.3403b	0.8011±0.3577a	0.6855±0.1551a	0.709±0.114a	3.3427±0.4003ab
BdTLL	0.5072±0.1302a	0.6428±0.0683a	0.7968±0.0562a	0.6027±0.1383a	1.1003±0.2673a	0.2491±0.0276a	0.4432±0.0988a	6.1105±0.5913b
BdUSP	0.8729±0.1556a	0.9929±0.0745a	0.9346±0.1056a	2.3322±0.1127c	0.762±0.1041a	1.5649±0.036b	0.9545±0.1147a	0.5332±0.0404a
BdEGON	1.2748±0.1416a	0.9804±0.1208a	0.7533±0.1287a	3.1307±0.5941b	1.0356±0.0954a	1.3503±0.1022a	0.6686±0.0413a	0.45±0.0503a
BdERR	0.6233±0.1613a	2.3278±0.3869a	1.2901±0.224a	1.2639±1.0751a	1.8351±0.7983a	2.1923±0.2912a	0.7125±0.1441a	0.8369±0.1634a
BdHR3	0.4966±0.0964a	2.2609±0.4403a	1.1801±0.4747a	1.5604±1.3647a	3.4359±1.7591a	2.7127±0.4854a	0.8703±0.1516a	0.4333±0.0719a
BdHR51	15.4634±2.7735b	0.1822±0.0465a	2.3592±0.4822a	0.0887±0.0689a	16.3526±2.2499b	0.136±0.0476a	1.424±0.2339a	2.2759±0.1239a
BdKNI	37.3417±12.5478a	1.6195±1.3877a	0.2807±0.1425a	778.7825±84.0507b	0.2184±0.0518a	0.2458±0.0798a	1.2601±1.0059a	0.4433±0.2028a
BdKNRL	0.6933±0.0235a	0.8212±0.0536a	0.6555±0.1329a	1.5041±0.1173cd	1.0905±0.2915abc	1.2952±0.1018bc	0.7755±0.1182a	2.0327±0.0247d
BdRPS	1.3985±0.0936	1.1483±0.047	1.4412±0.05	0.9947±0.0306	1.2199±0.057	1.1649±0.0622	1.2581±0.1776	0.2576±0.0097
BdTUB	0.7248±0.0488	0.8752±0.0361	0.6964±0.0241	1.0082±0.0316	0.8253±0.04	0.8657±0.0455	0.8601±0.156	3.8987±0.1455
a. F/M MG, midgut of female/male adults; F/M FB, fat body of female/male adults; F/M MT, Malpighian tubule of female/male adults; Ov, ovary of adult females; Te, testis of adult males.
b. Data represent four biological replicates with technical replicates and are illustrated as mean ± SEM. Different letters after the numbers indicate significant difference at P value < 0.05.
