# Supplementary material for: Molecular Characterization and Expression Profiling of Nuclear Receptor Gene Families in Oriental Fruit Fly, Bactrocera Dorsalis (Hendel)
Source: Insects. 2020 Feb 16;11(2):126. doi: 10.3390/insects11020126 (PMC7074177; doi:10.3390/insects11020126)
Supplement: Supplementary file 1 [file insects-11-00126-s001.zip › Table S6 The mean, SE and significances of tissue-specific expression of 19 B. dorsalis NR genes (excluding BdHR83 and BdDSF) from third instar larvae.xlsx]

## Sheet: 1
Table S6 The mean, SE and significances of tissue-specific expression of 19 B. dorsalis NR genes (excluding BdHR83 and BdDSF) from third instar larvae.
gene	L CNS	L FB	L MT	L MG	L BP
BdE75	0.4573±0.1061a	1.3022±0.6085a	2.9059±1.1139a	3.7181±1.4079a	0.5514±0.1884a
BdE78	0.3721±0.0545a	1.3928±0.309a	0.6683±0.0456a	5.4837±0.9803b	0.697±0.1918a
BdECR	2.6954±0.463ab	4.4549±1.4125b	0.2079±0.082a	0.8042±0.2309a	0.6205±0.1764a
BdFTZ-F1	0.4916±0.0515a	1.824±0.3109bc	1.0714±0.1882ab	2.6986±0.4946c	0.4652±0.072a
BdHNF4	0.2732±0.0197a	1.2841±0.1967b	1.9565±0.2167c	2.8816±0.1723d	0.5461±0.0156a
BdHR38	1.7664±0.3833ab	0.3649±0.1146a	2.9849±0.6074b	2.0351±0.4678ab	0.3939±0.0253a
BdHR39	0.1391±0.0179a	1.8481±0.4416abc	3.309±0.6627c	2.0436±0.4146bc	0.8465±0.2497ab
BdHR4	0.563±0.0611ab	1.0632±0.1139b	1.8913±0.1485c	2.8499±0.2394d	0.3352±0.0387a
BdHR78	24.8547±1.2724b	0.2618±0.1317a	0.6617±0.0653a	0.4539±0.2729a	1.3202±0.3309a
BdHR96	0.5518±0.1815a	1.4108±0.3435ab	6.221±1.1449b	4.334±2.4542ab	0.5287±0.2336a
BdSVP	0.1828±0.0231a	1.9948±0.2897abc	2.2924±0.5039bc	3.8961±0.7851c	0.4656±0.1974ab
BdTLL	29.9922±2.1826b	0.2932±0.1258a	0.6757±0.1926a	0.2797±0.1169a	0.089±0.0274a
BdUSP	0.4488±0.0191a	1.1338±0.3098a	2.0481±0.1503b	2.6494±0.1061b	0.4324±0.0233a
BdEGON	0.4779±0.0397a	0.8018±0.1311a	3.1516±0.3599c	2.1622±0.098b	0.4203±0.0418a
BdERR	1.3527±0.1117ab	0.3437±0.1717a	2.0998±0.4021b	1.7401±0.0725b	1.0231±0.365ab
BdHR3	2.4284±0.2298bc	0.2775±0.0944a	3.0931±0.3306c	1.4079±0.3474ab	0.8398±0.295a
BdHR51	1.1755±0.0642a	6.4778±0.5263c	0.1551±0.0335a	4.9485±0.4178b	0.2071±0.0514a
BdKNI	87.0111±6.8697b	1.0335±0.2585a	0.1256±0.0074a	0.5034±0.0867a	0.2174±0.0615a
BdKNRL	0.5916±0.0453a	1.1607±0.0603b	1.7644±0.1158c	1.6932±0.2269bc	0.5382±0.0959a
BdRPS	0.8343±0.0075	1.2308±0.1057	1.1121±0.056	1.1795±0.0754	0.7613±0.0418
BdTUB	1.1988±0.0106	0.8297±0.0672	0.906±0.0452	0.8581±0.0541	1.3255±0.073
a. L MG, larval midgut; L FB, larval fat body; L BP, larval cuticle; L MT, larval Malpighian tubule; L CNS, larval central nervous system.
b. Data represent four biological replicates with technical replicates and are illustrated as mean ± SEM. Different letters after the numbers indicate significant difference at P value < 0.05.
